# Supplementary material for: Evaluating conflict-of-interest governance among Canadian medical societies using a novel assessment tool: A cross-sectional study
Source: PLoS One. 2026 May 14;21(5):e0348311. doi: 10.1371/journal.pone.0348311 (PMC13175343; doi:10.1371/journal.pone.0348311)
Supplement: S1 File — (XLSX) [file pone.0348311.s001.xlsx]

## Sheet: Sheet1
Supplemental File 1
Society	Policy website
Association of Medical Microbiology and Infectious Disease Canada	https://ammi.ca/wp-content/uploads/2022/12/AMMI-Canada-Industry-Policy-Version-2.0-2022-08-22-updated-Oct-2022.pdf
Canadian Academy of Child and Adolescent Psychiatry	https://www.cacap-acpea.org/wp-content/uploads/2021-08-04-Instr-to-authors-EN.pdf
Canadian Academy of Geriatric Psychiatry	https://www.cagp.ca/event-5499472https://www.cagp.ca/event-5951927
Canadian Academy of Psychiatry and the Law	https://www.capl-acpd.org/about-capl/conflict-of-interest/
Canadian Academy of Sport and Exercise Medicine
Canadian Anesthesiologists' Society	https://www.cas.ca/CASAssets/Documents/Governance/758_CAS-Board-of-Directors-Policies-November-2014-Approved.pdf
Canadian Association for the Study of Liver	https://hepatology.ca/about-casl/policies
Canadian Association for the Study of Liver	https://hepatology.ca/about-casl/policies
Canadian Association of Child Neurology
Canadian Association of Emergency Physicians	https://caep.ca/wp-content/uploads/2019/01/Industry-Relations-Policy.pdf
Canadian Association of Gastroenterology	https://www.cag-acg.org/_Library/clinical_cpgs_position_papers/CAG_Conflict_of_Interest_Policy_Nov17_2019.pdf
Canadian Association of General Surgeons
Canadian Association of Interventional Cardiology	https://caic-acci.org/policies/
Canadian Association of Medical Biochemists
Canadian Association of Medical Oncologists	https://camo-acom.cahttps://cdn.wildapricot.com/72113/resources/Documents/Accreditation/Sample%20Disclosure%20of%20Conflict%20of%20Interest.pdf?version=1561062572000&Policy=eyJTdGF0ZW1lbnQiOiBbeyJSZXNvdXJjZSI6Imh0dHBzOi8vY2RuLndpbGRhcHJpY290LmNvbS83MjExMy9yZXNvdXJjZXMvRG9jdW1lbnRzL0FjY3JlZGl0YXRpb24vU2FtcGxlJTIwRGlzY2xvc3VyZSUyMG9mJTIwQ29uZmxpY3QlMjBvZiUyMEludGVyZXN0LnBkZj92ZXJzaW9uPTE1NjEwNjI1Nz…
Canadian Association of Neuropathologists	https://canp.ca/committees/cpd/
Canadian Association of Nuclear Medicine
Canadian Association of Paediatric Surgeons
Canadian Association of Pathologists
Canadian Association of Physical Medicine & Rehabilitation
Canadian Association of Physicians for the Environment
Canadian Association of Radiation Oncology
Canadian Association of Radiologists	https://car.ca/wp-content/uploads/2021/05/CAR_Conflict-of-Interest_Policy.pdf
Canadian Association of Radiologists	https://car-asm.ca/wp-content/uploads/2025/01/car-cpd-conflict-of-interest-policy-1.pdf
Canadian Association of Thoracic Surgeons
Canadian Cardiovascular Society	https://ccs.ca/wp-content/uploads/2021/07/Gui-development-Proc_policies.pdf
Canadian Cardiovascular Society	https://ccs.ca/app/uploads/2023/06/Disclosure-of-COI-Form.pdf
Canadian Critical Care Society	https://canadiancriticalcare.org/event-5795941
Canadian Dermatology Association	https://dermatology.ca/wp-content/uploads/2021/10/CDA-Policy-Conflict-of-Interest-for-CPD-Activities.pdf
Canadian Fertility and Andrology Society
Canadian Fertility and Andrology Society
Canadian Geriatrics Society
Canadian Heart Rhythm Society	https://ccs.ca/wp-content/uploads/2021/07/Gui-development-Proc_policies.pdf
Canadian Hematology Society
Canadian Neurological Society
Canadian Neurosurgical Society
Canadian Ophthalmological Society	https://www.cosprc.ca/accreditation-toolkit/
Canadian Orthopaedic Association	https://coa-aco.org/wp-content/uploads/2024/06/COA-Code-of-Ethics.pdf
Canadian Osteopathic Association
Canadian Paediatric Society	https://cps.ca/uploads/about/Competing_Interest_and_Disclosure_Policy_-_FINAL_-_Sept_2014.pdf
Canadian Pain Society	https://www.canadianpainsociety.ca/_files/ugd/21223c_41bdbfd9581c4b498f86d6e1f88be5c8.pdf
Canadian Psychiatric Association	https://www.cpa-apc.org/wp-content/uploads/2016-CPA-Bylaws-EN.pdf
Canadian Rheumatology Association	https://rheum.ca/about-us/code-of-ethics-industry-guidelines/cra-industry-council-guidelines/
Canadian Rheumatology Association	https://rheum.ca/about-us/code-of-ethics-industry-guidelines/
Canadian Sleep Society
Canadian Society for Clinical Investigation	https://utppublishing.com/about/publication-ethics#_rpe
Canadian Society for Transfusion Medicine	https://www.transfusion.ca/about-CSTM/CSTM-policies
Canadian Society for Vascular Surgery
Canadian Society of Addiction Medicine	COI of society leadership including board policy identified
Canadian Society of Allergy and Clinical Immunology	https://www.csaci.ca/accreditation/
Canadian Society of Breast Imaging
Canadian Society of Cardiac Surgeons
Canadian Society of Clinical Neurophysiologists
Canadian Society of Colon and Rectal Surgeons
Canadian Society of Cytopathology
Canadian Society of Echocardiography
Canadian Society of Endocrinology & Metabolism	https://www.endo-metab.ca/continuing-professional-development/accrediting-a-cpd-event
Canadian Society of Internal Medicine	https://www.royalcollege.ca/en/standards-and-accreditation/cpd-accreditation/tools-and-resources/toolkit-conflicts-of-interest
Canadian Society of Nephrology	https://www.csnscn.ca/cms/media/2024/11/Terms-of-Reference_CPG-Committee-FINAL_08NOV24.pdf
Canadian Society of Nephrology	https://www.csnscn.ca/_about/conflict-of-interest-policy/#:~:text=The%20Canadian%20Society%20of%20Nephrology,directly%20or%20indirectly%2C%20their%20activities
Canadian Society of Otolaryngology Head & Neck Surgery
Canadian Society of Palliative Care Physicians
Canadian Society of Pharmacology and Therapeutics
Canadian Society of Plastic Surgeons
Canadian Society of Surgical Oncology
Canadian Society of Transplantation
Canadian Thoracic Society	https://cts-sct.ca/wp-content/uploads/2019/09/CTS-Conflict-of-Interest-Policy_Under-Review.pdf
Canadian Thoracic Society	https://cts-sct.ca/wp-content/uploads/2019/06/CTS-Endorsement-Policy_March-2016.pdf
Canadian Thoracic Society	https://cts-sct.ca/wp-content/uploads/2021/02/COI-001-Industry-Funding-Policy-Guideline.pdf
Canadian Urological Association	https://www.cua.org/sites/default/files/AboutCUA/CUA%20Code%20of%20Conduct%20EN-08.pdf
Cell Therapy Transplant Canada	https://www.cttcanada.org/page/2023meeting
Occupational Medicine Specialists of Canada
Public Health Physicians of Canada
Society of Gynecologic Oncology of Canada
Society of Rural Physicians of Canada	https://www.sogc.org/en/events-and-education/events/sponsorship/en/content/events/sponsorship.aspx?hkey=6c906cbf-612d-4ebe-94f4-af7ce92a8fe4
Trauma Association of Canada	https://www.cttcanada.org/page/2023meeting
